# Supplementary material for: Blockage of AMPK-ULK1 pathway mediated autophagy promotes cell apoptosis to increase doxorubicin sensitivity in breast cancer (BC) cells: an in vitro study
Source: BMC Cancer. 2021 Feb 25;21:195. doi: 10.1186/s12885-021-07901-w (PMC7905888; doi:10.1186/s12885-021-07901-w)
Supplement: Supplementary file 1 — Additional file 1 Figure S1. The expression levels of proliferation associated biomarkers (Cyclin D1 and CDK2) were examined by using Western Blot analysis (full-length blots/gels are presented in Supplementary Fig. S7A-B), which were normalized by β-actin. Each experiment repeated at least 3 times, and *P < 0.05 was regarded as statistical significance. Figure S2. Western Blot analysis was conducted to examine the expression status of Cyclin D1, CDK2 and Bax in DR-BC cells (full-length blots/gels are presented in Supplementary Fig. S8A-B), which were normalized by β-actin. Each experiment repeated at least 3 times, and *P < 0.05 was regarded as statistical significance. Figure S3. The DR-BC cells were subjected to low-dose Dox for (1 μg/ml) for 48 h, and Western Blot was employed to examine the expression status of LC3B-II/I ratio and p62 (full-length blots/gels are presented in Supplementary Figure S9). Each experiment repeated at least 3 times, and *P < 0.05 was regarded as statistical significance. Figure S4. Real-Time qPCR was used to examine the mRNA levels of Atg13. Each experiment repeated at least 3 times, and *P < 0.05 was regarded as statistical significance. Figure S5. Full-length blots/gels for (A) Fig. 2a, (B) Fig. 2d, (C) Fig. 2i and (D) Fig. 2k. Figure S6. Full-length blots/gels for (A) Fig. 4a, (B) Fig. 4b, (C) Fig. 4c, (D) Fig. 4d, (E) Fig. 4e, (F) Fig. 4f, (G) Fig. 4G and (H) Fig. 4h. Figure S7. Full-length blots/gels for (A) Fig. S1A and (B) Fig. S1D. Figure S8. Full-length blots/gels for (A) Fig. S2A and (B) Fig. S2C. Figure S9. Full-length blots/gels for Figure S3A [file 12885_2021_7901_MOESM1_ESM.zip]

Archive with 10 entries (10 files):
- Figure S1R4.jpg
- Figure S2R4.jpg
- Figure S3R4.jpg
- Figure S4R4.jpg
- Figure S5R4.jpg
- Figure S6R4.jpg
- Figure S7R4.jpg
- Figure S8R4.jpg
- Figure S9R4.jpg
- Uncropped WB imagesR4.pdf
